# Supplementary material for: Differential Expression of MicroRNAs in Tumors from Chronically Inflamed or Genetic (APCMin/+) Models of Colon Cancer
Source: PLoS One. 2011 Apr 12;6(4):e18501. doi: 10.1371/journal.pone.0018501 (PMC3075242; doi:10.1371/journal.pone.0018501)
Supplement: Table S1 — Expression values of differentially expressed miRNAs in DSS-induced acute colitis as determined by three different normalization method. Shown are differentially expressed miRNAs scored as significantly different (P≤0.01) in one or more of the analyses: rank order statistics (Rnk_Diff), t-test using median normalized data (Med_Norm), or the Statminer implementation of Limma (Limma_SM). Using additional filters of ≥(±10),P≤0.01 for rank difference and ≥(±1.0) P≤0.01 for Med_Norm and Limma_SM approaches, 51 miRNAs (shown in bold) overlapped among the three normalization methods. (XLSX) [file pone.0018501.s001.xlsx]

## Sheet: Sheet1
Detector	RnkDiff AC-Con	RnkDiff P-value	DCT ACNorm-ConNorm	MedNormP-value	DDCt AC-CON	StatMnR P-value
mmu-miR-148b-4373129	53.5	2.1389e-05	3.73756	0.000331546	1.84387	0.000172546
mmu-miR-684-4381083	-17.8333	6.18643e-05	-6.63973	0.000129975	-8.53343	2.82991e-06
mmu-miR-207-4373314	66.75	6.20969e-05	9.43327	1.25631e-05	7.53957	4.00675e-08
rno-miR-381-4381102	-115.25	7.37486e-05	-8.45313	9.18506e-05	-10.3468	1.31217e-06
mmu-miR-511-4395679	-76.5833	0.000162203	-9.37102	0.000194226	-11.2647	1.16107e-05
mmu-miR-148a-4373130	33.5833	0.000306056	3.56531	0.000112434	1.67161	0.00081591
mmu-miR-342-5p-4395657	-55.5833	0.000307806	-9.23468	0.000210147	-11.1284	9.80973e-06
mmu-miR-21-4373090	26.1667	0.000348734	3.47478	0.000327611	1.58108	0.00121967
mmu-miR-19b-4373098	14.5833	0.000390365	4.28967	8.17264e-05	2.39597	0.000154994
mmu-miR-9-4373285	-46.9167	0.000424378	-2.79249	0.0028318	-4.68619	4.34011e-06
mmu-miR-676-4386776	-50.25	0.000445043	-1.99151	0.000229785	-3.88521	2.69881e-06
mmu-miR-133b-4395358	-120.5	0.000537164	-12.3632	0.000198601	-14.2569	1.86864e-05
mmu-miR-337-5p-4395645	-53.6667	0.000588237	-3.67967	3.97846e-05	-5.57337	1.42397e-05
mmu-miR-18a-4395533	50.8333	0.000607922	3.67343	0.000113434	1.77973	0.000601999
mmu-miR-143-4395360	-77.9167	0.000680017	-4.26015	0.000176597	-6.15385	2.0405e-05
mmu-miR-145-4395389	-62.5833	0.000837232	-4.90073	0.000450282	-6.79443	2.35455e-05
mmu-miR-106b-4373155	30.0833	0.000859255	3.32774	0.000375311	1.43404	0.00131304
mmu-miR-96-4373372	71.9167	0.00156786	5.25784	3.65106e-05	3.36414	1.59318e-05
mmu-miR-20a-4373286	26	0.00171696	3.75197	5.24032e-05	1.85827	0.000685748
mmu-miR-214-4395417	-163	0.00183084	-10.7807	0.000293207	-12.6744	3.32251e-05
mmu-miR-133a-4395357	-88.4167	0.00195557	-4.70336	0.000981027	-6.59705	0.000122558
mmu-miR-19a-4373099	70.1667	0.00203352	6.20155	5.69884e-05	4.30785	2.71955e-05
mmu-miR-381-4373020	-41.4167	0.00211678	-7.91878	0.000531751	-9.81247	4.59624e-05
mmu-miR-362-3p-4395746	50.6667	0.00217443	3.57639	0.000609305	1.6827	0.00303096
mmu-miR-872-4395375	39.8333	0.00234306	3.61387	0.000234707	1.72017	0.000921963
rno-miR-207-4381096	48.0833	0.00263982	3.69695	0.0012084	1.80325	0.00169324
mmu-miR-574-3p-4395460	26.0833	0.00267416	3.41408	0.000421634	1.52038	0.0017381
mmu-miR-199a-3p-4395415	-45.75	0.00288731	-2.08509	8.84676e-05	-3.97879	3.34602e-05
rno-miR-466b-4395767	-26	0.00299867	-7.76449	2.05516e-05	-9.65819	1.14398e-07
mmu-miR-101a-4395364	45.25	0.00305025	3.96132	0.000376819	2.06762	0.000426261
mmu-miR-134-4373299	-60.6667	0.00384101	-5.55987	0.000346489	-7.9769	1.27196e-05
mmu-miR-497-4381046	-95.4167	0.00409593	-5.50157	0.000192685	-7.39527	4.73838e-05
mmu-miR-455-4395585	-69.8333	0.0042011	-9.04461	0.00227325	-10.9383	0.000318168
mmu-miR-382-4373019	-86.6667	0.00459179	-11.9565	2.05639e-05	-13.8502	1.22256e-07
mmu-miR-203-4373095	25.6667	0.00571368	3.53214	0.000429585	1.63845	0.000920216
mmu-miR-186-4395396	34.8333	0.00604441	3.95017	0.000618458	2.05647	0.000769194
mmu-miR-29b-4373288	60.0833	0.0065547	4.0809	9.56878e-05	2.1872	0.000222359
mmu-miR-323-3p-4395338	-41.3333	0.00661557	-8.48247	0.00034717	-10.3762	1.58194e-05
mmu-miR-127-4373147	-60.25	0.00663099	-2.91237	0.000428492	-4.80606	7.91375e-05
mmu-miR-543-4395487	-34.75	0.00671834	-7.49218	0.00877343	-9.38588	0.000725362
mmu-miR-141-4373137	39.9167	0.00675696	4.27084	0.000143818	2.37714	0.000395529
mmu-miR-379-4373349	-53.25	0.0070398	-2.61538	0.000197382	-4.50908	3.12814e-05
mmu-miR-98-4373009	69.9167	0.00780107	5.10414	0.00198205	3.21044	0.00480477
mmu-miR-301b-4395730	48.25	0.00877169	4.10628	0.000316385	2.21258	0.000523236
mmu-miR-100-4373160	-47.0833	0.00933676	-1.99088	0.00517059	-3.88458	9.76631e-06
mmu-miR-340-5p-4395369	58.6667	0.00952715	4.90852	0.000262839	2.86717	0.000677405
mmu-miR-215-4373316	12.5833	0.0095285	4.27167	0.000516243	2.37797	0.000800832
mmu-miR-223-4395406	-46.8333	0.00954469	-2.27853	0.00138046	-4.08858	2.17758e-05
mmu-miR-685-4386748	-81.1667	0.00966074	-4.31828	0.00051018	-6.21197	0.00010149
mmu-miR-204-4373094	-69.8333	0.00977699	-3.54105	0.00123798	-5.43474	6.08518e-05
mmu-miR-431-4395173	-36.3333	0.00984585	-8.59835	9.66853e-05	-10.492	9.35681e-07
mmu-miR-106a-4395589	6.66667	0.00036481	2.96374	0.000281288	1.07004	0.00183419
Y1-4386739	26.6667	0.000610037	2.62762	0.00226032	0.733921	0.0401739
mmu-miR-17-4395419	8.75	0.000715115	2.9894	0.00046475	1.0957	0.00165623
mmu-miR-467a-4395717	23.5833	0.000780485	2.46601	0.000404484	0.572312	0.0328344
mmu-miR-147-4395373	28.3333	0.000894226	2.2823	0.00369199	0.388607	0.168939
mmu-miR-103-4373158	21.5	0.00113894	2.39244	0.000205513	0.498746	0.0620913
mmu-miR-380-5p-4395731	-9.91667	0.00144753	-2.18537	0.000355401	-4.07907	9.09591e-07
mmu-miR-741-4395587	-3	0.00150194	-4.40866	0.00145681	-6.30235	3.2435e-05
mmu-miR-93-4373302	13.6667	0.00150691	2.18506	0.000961446	0.29136	0.220147
mmu-miR-187-4373307	17.25	0.00174661	2.05361	0.00301707	0.15991	0.477031
mmu-miR-192-4373108	4.33333	0.00178428	3.23159	0.000650653	1.33789	0.00239165
mmu-miR-182-4395729	11.8333	0.00207701	2.58903	0.00138395	0.695338	0.0304205
mmu-miR-27a-4373287	15.8333	0.00207745	2.33767	0.00412947	0.443973	0.166913
rno-miR-345-3p-4395762	36.3333	0.00350788	2.90386	0.000184304	1.01016	0.0163652
mmu-miR-10b-4395329	-35.3333	0.0035332	-1.34856	0.0880154	-3.24226	0.000132114
mmu-miR-350-4395660	-10.0833	0.00455778	-1.82996	0.0296685	-3.72365	8.31153e-06
mmu-miR-15b-4373122	14.5833	0.0048632	2.3757	0.00260304	0.482007	0.0505036
mmu-miR-193-4395361	45.5833	0.00518481	3.35142	0.00132491	1.45773	0.0268206
mmu-miR-7a-4378130	24	0.00548852	1.84251	0.000511383	-0.0511891	0.884566
mmu-miR-99a-4373008	-34.4167	0.00566662	-1.27449	0.0201927	-3.16818	8.57742e-06
mmu-miR-210-4373089	11.4167	0.00588846	2.58933	0.00176435	0.695632	0.0249478
mmu-miR-137-4373301	26.5833	0.00742931	1.84116	0.00984515	-0.0525396	0.867553
mmu-miR-130b-4373144	27.0833	0.00776024	2.6424	0.000424963	0.7487	0.0344421
mmu-miR-16-4373121	6.66667	0.00866993	3.61121	0.000402066	1.71751	0.00307984
mmu-miR-20b-4373263	18.9167	0.00870435	2.70474	0.000833182	0.811046	0.0555495
mmu-miR-434-5p-4395711	-36.4167	0.00937899	-6.3629	0.0161353	-8.2566	0.000750252
mmu-miR-126-3p-4395339	-37.4167	0.00958226	-2.16946	0.0243171	-4.06316	0.000664107
mmu-miR-155-4395701	-44.0833	0.0113932	-1.77742	0.00333954	-3.67111	6.30394e-05
mmu-miR-429-4373355	6.41667	0.0120092	3.27133	0.000984299	1.37764	0.00836022
mmu-miR-743a-4395599	56.8333	0.0133284	7.63516	0.000333131	5.74146	0.000714594
mmu-miR-301a-4373064	51.25	0.0146903	4.22433	0.00011126	2.33064	0.000772973
mmu-miR-434-3p-4395734	-48.1667	0.0152465	-1.99083	0.000819494	-3.88453	5.76854e-05
mmu-miR-409-3p-4395443	-62	0.0165624	-3.02947	0.00328746	-5.48246	4.16092e-05
mmu-miR-370-4395386	-5.66667	0.0172568	-5.21006	0.000909671	-7.10376	4.71837e-06
mmu-miR-542-5p-4395693	-24.25	0.0200681	-6.71269	0.00862839	-8.60639	0.000806012
mmu-miR-465b-5p-4395615	-4.33333	0.0237045	-4.91762	0.00456031	-6.81132	5.08688e-05
mmu-miR-582-5p-4395696	47.0833	0.0241293	3.75452	0.000907971	1.86082	0.00300518
mmu-miR-125b-5p-4373148	-44.75	0.0281326	-2.02815	0.00754219	-3.92185	2.2576e-05
mmu-miR-297c-4395610	67.5	0.0307232	8.46863	0.00250992	6.57493	0.00311169
mmu-miR-351-4373345	-20.6667	0.0334332	-7.13031	0.00145488	-9.02401	4.37521e-05
mmu-miR-339-3p-4395663	48.9167	0.0336792	3.53984	0.000580349	1.64614	0.00865121
rno-miR-190b-4395749	71.3333	0.0384179	5.31586	0.00252421	3.42216	0.00613442
mmu-miR-410-4378093	-13.4167	0.0494341	-1.20593	0.00770764	-3.09963	0.000566912
mmu-miR-32-4395220	100.917	0.0703124	9.13098	0.00726225	7.23728	0.00719267
mmu-miR-30b-4373290	1.33333	7.02149e-05	2.87312	0.000819984	0.979419	0.00269158
mmu-miR-484-4381032	2.25	0.000288019	2.83605	0.00132352	0.942354	0.00826604
mmu-miR-27b-4373068	7.83333	0.00149195	1.81079	0.00530089	-0.0829075	0.714198
mmu-miR-30c-4373060	1.08333	0.00203867	2.57738	0.00128683	0.683681	0.0174756
mmu-miR-194-4373106	1.16667	0.00421843	2.63846	0.000907202	0.744764	0.0330502
mmu-miR-29a-4395223	-0.416667	0.00571356	1.98355	0.00289125	0.0898485	0.721027
mmu-miR-139-5p-4395400	4.58333	0.00683449	2.15615	0.00203514	0.100289	0.717435
mmu-miR-107-4373154	22.4167	0.00832061	1.69434	0.0197031	-0.199357	0.421538
mmu-miR-30e-4395334	8.41667	0.0104828	2.52057	0.00158847	0.626873	0.0744339
mmu-miR-218-4373081	22	0.0105521	2.59918	0.000265065	0.705486	0.043016
mmu-miR-15a-4373123	22.5	0.0107408	2.44703	0.00316875	0.553335	0.200555
mmu-miR-340-3p-4395370	13.4167	0.0116061	1.993	0.00819059	-0.000458958	0.99884
mmu-miR-361-4373035	18.3333	0.0123625	1.8553	0.00263646	-0.0383957	0.861816
mmu-miR-26a-4395166	4.66667	0.0127375	2.67761	0.00239334	0.783912	0.0535401
mmu-miR-324-5p-4373052	19.25	0.0128502	1.91147	0.000869799	0.0177711	0.946078
mmu-miR-200a-4378069	1.66667	0.0130917	2.70418	0.00135574	0.810481	0.047844
mmu-miR-29c-4395171	29.9167	0.0135952	3.33096	0.00200913	1.43726	0.0224502
mmu-miR-140-4373374	9.75	0.0138688	2.19651	0.00469881	0.244963	0.450543
mmu-miR-34b-3p-4395748	32	0.0145074	2.60111	0.000241187	0.707412	0.0536511
mmu-let-7f-4373164	38.1667	0.0182375	3.17376	0.000810144	1.28007	0.0104286
mmu-miR-423-5p-4395451	-61.5	0.0184679	-7.69566	0.018991	-9.58936	0.00216188
mmu-miR-183-4395380	14.4167	0.0185689	1.99558	0.00594334	0.10188	0.72007
mmu-miR-547-4395694	-25.1667	0.0195212	-4.30892	0.0242179	-6.20262	0.00080895
mmu-miR-142-3p-4373136	22.1667	0.0204948	2.41335	6.64697e-05	0.519653	0.205605
mmu-miR-188-5p-4395431	38.1667	0.0211315	2.81591	0.00195634	0.922215	0.064374
rno-miR-339-3p-4395760	30.8333	0.0233388	2.50663	0.00110968	0.612933	0.0979345
mmu-miR-467c-4395647	37.25	0.024075	2.7646	0.000720794	0.870901	0.0494947
mmu-miR-26b-4395167	25.3333	0.0267652	3.02867	0.00290663	1.13497	0.0379777
mmu-miR-467e-4395698	15.1667	0.027311	1.16335	0.00675829	-0.730352	0.0526095
U87-4386735	5	0.0276235	1.20028	0.00511399	-0.693415	0.0184825
mmu-miR-132-4373143	-32.5833	0.0301106	-1.12503	0.029273	-3.01873	1.13864e-05
mmu-miR-196b-4395326	14.1667	0.0316483	2.58778	0.00293715	0.694083	0.162977
rno-miR-196c-4395750	11	0.0324321	2.56341	0.00340904	0.669713	0.151111
mmu-miR-544-4395680	-10.6667	0.0333502	-5.48471	0.0219906	-7.37841	0.00240331
mmu-miR-181a-4373117	-22.75	0.0335409	-0.433645	0.327576	-2.32734	9.03696e-06
mmu-miR-425-4380926	21.5	0.0350326	2.29706	0.00110594	0.40336	0.289494
mmu-miR-375-4373027	-4.66667	0.0356948	1.70027	0.0020959	-0.193424	0.45573
mmu-miR-151-3p-4373304	10.9167	0.0371291	1.63447	0.00512911	-0.259228	0.313347
rno-miR-466c-4395768	31	0.0376402	3.04063	0.00951812	1.14693	0.126423
mmu-miR-184-4373113	-82.9167	0.0492877	-8.39173	0.0304067	-10.2854	0.00718568
mmu-miR-376a-4373347	27.8333	0.0563093	2.07613	0.00542299	0.18243	0.799832
mmu-miR-503-4395586	-17	0.0570311	-4.68029	0.0438331	-6.57399	0.00624427
mmu-miR-200b-4395362	1.75	0.0607029	2.12826	0.00651935	0.234564	0.582504
mmu-miR-128a-4395327	32.4167	0.0609269	2.31264	0.00769546	0.418942	0.373825
mmu-miR-330-4395341	6.33333	0.0611183	-2.54749	0.0415148	-4.44119	0.000333896
mmu-miR-211-4373315	37.4167	0.0626464	2.62038	0.00386711	0.726681	0.138015
mmu-miR-7b-4395685	17.25	0.0701058	1.97097	0.00557056	0.0772682	0.865532
mmu-miR-669a-4381091	43	0.071889	2.85799	0.00452789	0.964295	0.130548
mmu-miR-1-4395333	-34.0833	0.0764918	-2.20209	0.0245427	-4.09578	0.00324511
mmu-miR-130a-4373145	-38.25	0.0799099	-1.44902	0.022358	-4.00936	6.09357e-05
mmu-miR-708-4395452	-24.6667	0.0854647	-0.963743	0.12343	-2.85744	6.93861e-05
mmu-miR-152-4395170	2.58333	0.0874372	1.01416	0.00956329	-0.879534	0.00983683
mmu-miR-193b-4395597	-21.6667	0.0892998	-0.483731	0.380445	-2.37743	3.78664e-05
mmu-miR-135b-4395372	-9.5	0.0938101	-0.87695	0.150011	-2.77065	0.000400304
mmu-miR-490-4373215	-12.6667	0.0991343	-5.75371	0.0162484	-7.64741	0.00122193
mmu-miR-142-5p-4395359	18.5	0.103341	1.52503	0.00791175	-0.368666	0.298833
mmu-miR-411-4381013	-31	0.113677	-0.775416	0.00078046	-2.66911	0.000579912
mmu-miR-296-5p-4373066	-13.9167	0.129376	-1.35337	0.0291733	-3.65349	0.000261499
mmu-miR-125a-3p-4395310	-11.3333	0.155171	-0.440744	0.345429	-2.33444	0.000701185
mmu-miR-468-4373366	6.66667	0.185069	-2.66523	0.137453	-4.55892	0.00669504
mmu-miR-384-3p-4395733	-1	0.193577	-3.84898	0.0744052	-5.74268	0.00919285
mmu-miR-376b-4395582	-17.25	0.1953	-0.662881	0.312935	-2.55658	0.00171355
mmu-miR-875-3p-4395677	12	0.20315	-1.36885	0.182229	-3.26255	0.00371703
mmu-miR-339-5p-4395368	-22.9167	0.204674	-0.808618	0.250205	-2.70231	0.000912352
mmu-miR-500-4395736	-13.1667	0.211673	-0.549547	0.224629	-2.44324	0.00046105
mmu-miR-205-4373093	-6.08333	0.216435	0.693586	0.166311	-1.20011	0.00132895
mmu-miR-181c-4373115	8.16667	0.225217	0.712944	0.154949	-1.18075	0.00347046
mmu-miR-328-4373049	-17.4167	0.245772	-0.226177	0.529633	-2.11987	2.90237e-05
mmu-miR-668-4386767	14	0.266944	-0.970003	0.288089	-2.8637	0.0019691
mmu-miR-652-4395463	-23.5833	0.267783	-0.171807	0.640539	-2.28124	0.000271677
mmu-let-7b-4373168	-12.0833	0.304529	0.477707	0.224108	-1.41599	0.000250048
mmu-let-7i-4395332	-9.08333	0.31632	0.586552	0.133085	-1.30714	0.000787015
mmu-miR-224-4395683	-15.0833	0.361363	-0.128377	0.748839	-2.02207	0.000141095
mmu-miR-342-3p-4395371	-15.5833	0.367318	-0.203768	0.569373	-2.09747	0.000379705
rno-miR-224-4373187	-3.33333	0.379622	-0.0474957	0.890717	-1.94119	0.000103235
rno-miR-336-4381111	20.25	0.391002	0.775093	0.213936	-1.50452	0.00112732
mmu-miR-325-4395640	19.75	0.391002	0.493303	0.537124	-1.14241	0.00875571
mmu-miR-23a-4373074	19.5	0.391002	0.407552	0.561482	-1.48614	0.00356917
mmu-miR-324-3p-4395639	-9.75	0.409357	0.545939	0.251537	-1.34776	0.00217922
mmu-miR-150-4373127	-20.9167	0.410182	0.00302646	0.99318	-1.89067	0.000325062
mmu-miR-654-5p-4395652	17.3333	0.42265	-0.466178	0.59311	-2.35987	0.00427963
mmu-miR-883b-3p-4395695	17	0.42265	-0.516996	0.570434	-2.41069	0.00513873
mmu-miR-154-4373270	15.6667	0.42265	-0.409178	0.477406	-2.30288	0.00204149
rno-miR-421-4381122	16.3333	0.42265	-0.219737	0.652731	-2.11343	0.000761012
mmu-miR-489-4378114	18.3333	0.42265	0.204844	0.687155	-1.68885	0.000425193
mmu-miR-126-5p-4373269	-17.6667	0.437112	-0.205053	0.699874	-2.09875	0.00749173
mmu-miR-322-4378107	-15.75	0.438992	-0.116869	0.352987	-2.01057	0.00136114
mmu-miR-34a-4395168	-5.25	0.451669	0.588267	0.0921148	-1.30543	0.00839504
mmu-miR-10a-4373153	-17.75	0.627953	-0.0514581	0.953248	-1.94516	0.00890509
mmu-miR-365-4373194	-13.6667	0.671094	-0.0450256	0.916675	-1.93872	0.00211946
mmu-miR-146a-4373132	-13.1667	0.680226	0.372939	0.265491	-1.52076	0.00116137
mmu-miR-125a-5p-4395309	-17.6667	0.693033	0.366406	0.467596	-1.52729	0.00056956
mmu-miR-195-4373105	-18.1667	0.729312	0.361753	0.370709	-1.53194	0.00131241
mmu-miR-99b-4373007	-11.3333	0.7728	0.102818	0.754204	-2.04814	0.000201677
mmu-miR-680-4381079	-16.0833	0.80514	0.131759	0.827545	-1.76194	0.00497549
mmu-miR-532-3p-4395466	-5.91667	0.846374	0.329318	0.516078	-1.56438	0.000818624
mmu-let-7a-4373169	-14.4167	0.896772	0.141504	0.809688	-1.75219	0.00990617
mmu-let-7c-4373167	-20	0.937106	0.215824	0.629808	-1.67787	0.000150865
