# Supplementary material for: Differential Expression of MicroRNAs in Tumors from Chronically Inflamed or Genetic (APCMin/+) Models of Colon Cancer
Source: PLoS One. 2011 Apr 12;6(4):e18501. doi: 10.1371/journal.pone.0018501 (PMC3075242; doi:10.1371/journal.pone.0018501)
Supplement: Table S2 — Expression values of miRNAs in CAC and APC tumor samples. Raw Ct values for miRNAs are shown for CAC (n = 4) and APC (n = 5) tumor samples. Detectors that were scored as ‘undetectable’ were assigned Ct values of 40. Additionally, rank order statistics (Rnk_Diff) was used to compare miRNA profiles in CAC versus APC tumors. Each miRNA within a given sample was force ranked on analog readout of miRNA abundance (Ct value). All miRNAs with Ct = 40 were assigned the same rank within a sample. A t-test (assuming unequal variance) was then carried out to compare the rank order assignments of miRNAs in the two different groups so as to identify miRNAs whose mean rank order of expression changed significantly. (XLSX) [file pone.0018501.s002.xlsx]

## Sheet: Sheet1
Detector	CAC Tumor Samples				APC Tumor Samples					RANK
	Ct CAC6	Ct CAC2	Ct CAC3	Ct CAC7	Ct APC121	Ct APC127	Ct APC128	Ct APC 129	Ct APC125	Ct CAC6	Ct CAC2	Ct CAC3	Ct CAC7	Ct APC121	Ct APC127	Ct APC128	Ct APC 129	Ct APC125	ttest	Average Rank Dif
rno-miR-381-4381102	26.6888	25.9944	25.2615	26.9149	21.5669	21.6361	22.3429	21.9637	22.656	173	164	154	132	100	97	103	103	102	0.00781886	54.75
mmu-miR-687-4386750	26.8288	24.6371	24.0666	23.5684	32.1175	33.2192	34.3904	33.1831	30.1894	175	133	124	74	251	267	254	264	221	0.00523332	-124.9
mmu-miR-205-4373093	23.1606	22.893	24.0749	24.9747	20.2015	20.4758	20.7855	20.1876	20.5303	104	104	125	98	74	76	84	72	66	0.00544938	33.35
mmu-miR-666-5p-4386770	32.0461	32.7882	29.703	30.9957	37.5865	37.647	37.3093	39.962	36.5325	241	266	234	193	289	290	269	297	270	0.0396546	-49.5
mmu-miR-24-4373072	15.6077	15.5986	15.5578	16.5367	14.1242	14.5578	14.2228	14.0281	14.2439	7	5	7	6	6	6	6	5	5	0.285882	0.65
mmu-miR-376b-4395582	27.2605	26.7451	27.1529	27.645	24.9449	24.1208	25.7134	24.1638	25.2484	182	186	187	148	151	137	155	136	142	0.0349995	31.55
mmu-miR-34a-4395168	21.2106	20.7658	21.037	22.1047	19.4347	19.231	20.0449	19.6408	19.3447	76	70	74	60	61	53	64	60	44	0.0315514	13.6
mmu-miR-381-4373020	30.329	29.6146	29.6979	30.9636	26.0119	25.8005	28.0796	26.2096	27.7137	230	230	233	191	175	166	203	174	184	0.0173901	40.6
mmu-miR-743a-4395599	32.3517	30.6622	30.5844	31.8902	35.4924	33.4522	35.2781	34.8494	33.7809	246	247	244	207	279	269	257	278	251	0.0408093	-30.8
mmu-miR-93-4373302	20.1489	20.1278	19.8243	21.8974	17.7608	17.6975	18.0346	17.9096	18.8159	56	56	54	52	33	29	32	32	39	2.22852e-05	21.5
mmu-miR-27b-4373068	20.8774	20.6646	20.549	22.7151	18.7104	18.5942	18.7315	18.7597	19.4306	67	67	64	66	48	43	44	45	47	5.36684e-07	20.6
mmu-miR-451-4373360	27.1086	26.6869	26.4586	29.651	23.5978	23.9897	24.8601	23.5731	24.2935	179	182	173	173	134	135	143	129	128	5.43352e-06	42.95
rno-miR-219-1-3p-4395778	34.9857	33.7121	40	40	40	39.157	39.3093	39.4194	40	269	272	318	244	301	294	276	294	286	0.424814	-14.45
mmu-miR-21-4373090	19.0426	18.5345	18.9774	21.3444	15.9675	16.3965	17.2004	16.5726	17.1313	39	32	40	46	16	19	27	23	19	0.00235456	18.45
mmu-miR-139-3p-4395676	28.6378	26.673	30.241	40	33.3945	34.679	32.1143	35.2876	35.8144	210	181	242	244	267	276	241	281	265	0.0434063	-46.75
mmu-miR-106b-4373155	21.4466	21.0549	20.9533	23.4006	18.8779	19.2021	19.8995	19.3294	19.6763	80	74	72	72	53	52	62	54	51	0.000162401	20.1
mmu-miR-23b-4373073	23.8799	23.5954	23.62	26.3382	21.3519	22.1403	21.7724	22.0059	21.7684	117	116	111	122	98	107	96	104	86	0.00451195	18.3
mmu-miR-18a-4395533	24.4684	24.0657	24.0335	26.7969	21.7302	21.502	21.6151	21.3275	23.2933	126	123	121	127	102	94	94	91	111	0.00109208	25.85
mmu-miR-19b-4373098	18.0451	17.6607	17.8326	20.0988	15.4442	15.288	16.1882	14.7009	16.9533	26	23	22	24	9	7	13	7	14	0.000170218	13.75
mmu-miR-96-4373372	27.7414	27.5636	27.3322	30.5031	25.1973	25.2058	26.2594	24.9793	25.7098	193	200	190	182	158	154	169	149	149	0.00029407	35.45
mmu-miR-100-4373160	22.2378	22.5268	22.1943	24.8306	20.4695	20.6508	20.2076	20.9449	20.9716	91	97	92	93	76	80	68	86	72	0.00354312	16.85
mmu-miR-31-4373331	16.7252	16.2866	16.5056	18.2877	15.0036	15.7263	15.4349	14.9254	14.3712	14	11	14	11	7	11	9	8	6	0.0100555	4.3
mmu-miR-324-5p-4373052	25.3019	25.0074	24.545	26.8884	23.2538	23.4981	23.7619	23.7035	23.9679	144	141	132	130	129	128	128	131	121	0.063046	9.35
mmu-miR-20a-4373286	18.7589	18.5087	18.579	21.1282	16.6375	16.319	16.2	16.1422	18.0222	38	31	33	40	23	17	14	17	29	0.00270801	15.5
mmu-miR-34c-4373036	28.5042	27.5803	27.4679	28.976	26.2927	25.3467	27.1543	26.3814	26.7068	206	201	197	162	181	156	188	178	171	0.205649	16.7
mmu-miR-190-4373110	29.6846	28.3576	28.5076	31.7392	26.1583	26.2798	27.7465	26.5908	26.8781	222	213	212	204	177	178	198	179	174	0.000828297	31.55
mmu-miR-27a-4373287	21.2523	21.104	20.3995	22.0802	19.4326	19.8917	20.2384	19.8769	20.2561	77	75	61	59	60	63	71	65	61	0.471825	4
Y1-4386739	24.3741	24.2235	24.4952	28.0374	21.2964	21.6754	22.9515	21.8314	22.6034	123	124	131	150	97	99	115	98	101	0.00963466	30
snoRNA202-4380914	15.4761	15.6538	15.5075	17.4237	13.3679	14.1127	14.113	14.2619	15.0025	6	7	6	8	5	5	5	6	7	0.112229	1.15
mmu-miR-294-4373326	34.316	34.4746	31.4544	33.8854	30.2569	29.9344	31.7271	29.3951	31.655	267	280	257	220	234	228	239	220	235	0.148425	24.8
mmu-miR-431-4395173	29.8176	29.7153	29.8918	40	36.975	32.8124	36.589	32.6678	37.7831	224	231	235	244	283	262	264	256	278	0.00109869	-35.1
mmu-miR-185-4395382	24.8635	24.4083	24.2903	26.1612	22.9388	23.4622	23.7407	23.3661	23.7526	134	128	127	116	123	127	127	125	117	0.586571	2.45
mmu-miR-301a-4373064	24.0318	23.78	24.407	27.3731	21.8521	21.783	22.5798	21.627	22.7618	119	120	129	141	104	101	107	96	104	0.0115403	24.85
mmu-miR-500-4395736	28.0316	26.5131	28.5575	30.8994	24.5967	25.366	26.1189	25.9775	25.0911	198	174	214	190	144	158	164	169	138	0.00924698	39.4
mmu-miR-30a-4373061	19.2569	18.9127	18.9813	20.9369	17.2551	17.8635	18.4451	17.9907	17.075	45	36	41	36	29	31	40	34	18	0.0721317	9.1
mmu-miR-187-4373307	25.794	25.8211	25.7504	28.3931	28.7097	29.9449	27.8631	29.1629	28.6454	158	160	162	153	212	230	200	219	195	0.000642429	-52.95
mmu-miR-873-4395467	34.5793	31.2738	36.3981	33.7413	30.0015	29.0816	30.186	30.3136	31.8122	268	253	292	219	229	219	226	232	236	0.146947	29.6
mmu-miR-497-4381046	23.7092	23.5108	23.7169	26.8405	21.0837	21.445	22.1705	21.9057	22.427	114	114	115	129	90	93	100	100	99	0.00406929	21.6
mmu-miR-499-4381047	37.8263	40	39.1632	40	31.8618	31.0993	40	40	33.6623	276	318	311	244	248	241	281	298	250	0.294314	23.65
mmu-miR-221-4373077	23.3458	23.0464	23.0804	26.4751	20.7329	21.0859	21.2585	21.519	22.0519	106	108	106	124	85	89	91	92	92	0.012742	21.2
mmu-miR-181c-4373115	27.2844	26.5478	26.8142	29.2307	24.797	25.552	26.0869	25.6175	25.259	183	176	182	165	147	162	163	161	143	0.00891235	21.3
mmu-miR-200a-4378069	17.5288	16.9874	17.0538	18.5936	15.6884	16.2733	16.8094	16.2475	16.1947	21	16	16	16	12	16	23	19	9	0.620713	1.45
mmu-miR-20b-4373263	19.8679	19.6018	19.712	21.9437	18.0788	18.0341	18.3595	17.8856	19.3517	53	51	52	55	39	36	37	31	45	0.00146317	15.15
mmu-miR-296-5p-4373066	27.1163	27.1592	27.707	30.8384	25.8034	23.5043	25.745	25.114	25.3992	180	193	202	186	171	129	156	152	145	0.00235712	39.65
mmu-miR-293-4386754	32.1479	35.6894	33.6221	40	29.3618	28.3292	31.3483	28.5272	31.2045	243	288	272	244	222	208	236	211	233	0.0272787	39.75
mmu-miR-99a-4373008	22.3301	22.4433	22.3646	25.1429	21.0341	20.3823	20.3527	20.9401	21.5747	93	94	93	100	89	73	74	85	82	0.00654124	14.4
U87-4386735	21.4729	20.6184	20.4283	21.3293	19.4386	19.7645	20.0821	20.5427	19.8504	82	64	62	45	62	61	66	77	54	0.933165	-0.75
mmu-miR-92a-4373013	18.2306	18.1543	18.7017	20.2793	16.665	17.6878	16.604	17.5437	17.3849	28	27	34	30	24	28	20	28	23	0.0510443	5.15
mmu-miR-328-4373049	22.3657	22.6193	22.4095	24.4108	20.909	21.5696	20.2168	21.5572	21.7564	94	100	94	86	87	96	70	93	85	0.217662	7.3
mmu-miR-25-4373071	22.7811	22.6655	22.885	25.9501	20.9246	21.0024	20.3294	20.7432	22.2118	99	101	102	111	88	86	73	80	93	0.00317599	19.25
mmu-miR-652-4395463	20.5509	20.4708	20.2519	21.9074	18.7326	19.4238	19.6883	20.1175	19.2575	61	60	60	53	51	56	59	68	43	0.523269	3.1
mmu-miR-106a-4395589	17.3564	17.5414	17.3422	19.52	15.992	15.7487	15.9994	15.5438	17.248	19	21	19	20	18	12	12	9	20	0.0527892	5.55
snoRNA135-4380912	19.1879	19.0981	18.4408	20.1917	17.2888	17.7803	17.9344	17.8307	18.7363	44	43	32	27	30	30	31	30	37	0.332545	4.9
mmu-miR-30d-4373059	21.2734	20.7882	20.9518	23.0627	19.1315	20.027	20.4239	20.1269	19.3676	78	71	71	68	55	69	76	71	46	0.207722	8.6
mmu-miR-17-4395419	17.3906	17.5798	17.3732	19.6672	16.1163	15.7689	15.9901	15.5667	17.2541	20	22	20	21	19	13	11	10	21	0.0523985	5.95
mmu-miR-685-4386748	21.7272	21.2753	19.0347	18.6956	21.8769	22.8076	23.2938	23.0261	21.8164	86	77	43	17	105	117	122	120	87	0.0337667	-54.45
mmu-miR-133a-4395357	20.3316	20.9535	20.0203	23.1109	22.4076	23.3963	23.0532	23.544	23.3542	58	73	57	69	116	124	117	128	112	3.87525e-05	-55.15
MammU6-4395470	14.7478	14.5348	14.6226	11.7293	11.9176	11.964	12.1336	11.9328	11.0437	1	2	2	4	3	1	2	2	1	0.565484	0.45
mmu-miR-301b-4395730	23.7173	23.0944	23.7509	27.0382	21.5693	21.2543	22.3906	21.0278	22.5118	115	109	116	134	101	92	104	88	100	0.0187962	21.5
mmu-let-7b-4373168	20.7763	20.6286	20.8834	23.7488	18.6445	19.147	18.4837	19.1826	20.3637	65	65	70	76	46	51	41	51	62	0.00365503	18.8
mmu-miR-350-4395660	29.0051	30.4479	30.0177	32.6693	27.6837	28.1006	27.4817	28.032	29.3706	214	243	237	215	193	205	195	202	209	0.0306091	26.45
mmu-miR-465b-5p-4395615	33.7673	40	33.2009	37.3542	30.6338	29.6224	40	29.9062	31.9042	262	318	270	236	239	223	281	226	237	0.189623	30.3
mmu-miR-340-3p-4395370	24.6	24.5153	24.9098	27.2514	22.8799	23.2733	23.1681	23.5895	24.2149	130	130	144	138	120	123	119	130	126	0.0297244	11.9
mmu-miR-28-4373067	22.0314	21.7572	21.6279	24.2507	20.1086	20.511	20.2131	20.2582	21.6225	88	86	81	84	72	78	69	74	84	0.0198484	9.35
mmu-miR-193-4395361	26.5939	26.3754	27.4144	28.9665	28.7348	29.7631	30.105	29.962	28.1147	170	169	195	161	213	225	224	227	189	0.00493339	-41.85
mmu-miR-135b-4395372	21.1403	21.7562	21.7796	24.5122	20.8582	19.476	20.3898	19.462	20.5117	75	85	83	87	86	57	75	57	64	0.0585728	14.7
mmu-miR-15a-4373123	24.2322	23.6489	23.493	26.5965	22.2833	21.9657	23.1319	22.5468	22.7645	122	119	109	126	113	104	118	109	105	0.0870195	9.2
mmu-miR-148a-4373130	22.3988	21.8264	22.145	25.4742	19.996	20.6844	20.4438	20.5491	21.5892	95	87	90	105	71	82	77	78	83	0.0176069	16.05
rno-miR-224-4373187	27.4216	27.4516	28.5159	31.6291	25.8704	25.9704	26.3825	26.1329	26.7547	187	198	213	202	173	174	174	172	172	0.0148032	27
mmu-miR-322-4378107	25.1699	25.0385	25.0397	29.0228	23.4939	22.9573	23.4884	23.0301	24.4121	142	142	147	163	133	119	125	121	129	0.0110502	23.1
MammU6-4395470	14.8539	14.6917	14.7311	11.7191	11.849	12.0072	12.6437	12.1129	11.5939	3	3	3	3	2	2	4	4	3	1	0
MammU6-4395470	14.8463	14.4162	14.6206	11.415	11.7071	12.1373	12.0548	11.8061	11.1803	2	1	1	1	1	3	1	1	2	0.484311	-0.35
mmu-miR-142-3p-4373136	21.5986	21.535	21.9541	23.983	20.4697	20.0253	20.9197	20.126	21.511	83	81	86	80	77	68	85	70	81	0.126788	6.3
mmu-miR-30c-4373060	17.8616	17.5266	17.9372	20.5919	15.9329	16.7427	16.5621	16.5556	17.3065	23	20	23	31	15	22	19	22	22	0.180893	4.25
mmu-miR-30b-4373290	17.9274	17.7558	18.1481	20.7083	16.2131	16.8648	16.7496	16.8917	17.4484	25	24	26	32	20	25	22	24	24	0.127633	3.75
mmu-miR-223-4395406	18.5884	18.9693	19.0115	21.0075	17.6467	18.0108	18.2106	17.7108	18.4172	32	39	42	39	32	34	34	29	30	0.0529345	6.2
mmu-miR-677-4381075	40	35.3055	31.179	34.5193	30.2408	31.9337	30.1463	31.0585	30.1525	288	286	255	226	233	252	225	243	220	0.139603	29.15
mmu-miR-99b-4373007	22.4889	22.5399	22.7143	25.1666	21.1946	21.1398	20.7143	20.9212	22.678	96	98	98	102	95	90	82	84	103	0.115157	7.7
MammU6-4395470	15.0595	14.7248	14.8314	11.6911	12	12.161	12.4858	12.0832	11.9393	4	4	4	2	4	4	3	3	4	0.865397	-0.1
rno-miR-466b-4395767	33.5824	29.8006	34.0997	40	28.0321	28.0105	30.7434	28.4369	29.7752	260	234	278	244	200	203	232	209	214	0.0127467	42.4
mmu-miR-339-5p-4395368	27.8963	26.7633	27.5277	32.2934	24.3887	26.3035	24.6954	25.8249	25.8572	194	188	198	212	140	179	139	164	153	0.00249784	43
mmu-miR-130a-4373145	24.2201	24.5996	24.0543	29.0727	22.052	21.687	22.6469	22.5346	23.4393	120	132	122	164	109	100	110	108	113	0.0772421	26.5
mmu-miR-367-4373034	40	35.0971	35.9164	40	33.3191	31.4118	40	31.0553	33.4348	288	282	289	244	266	247	281	242	248	0.197518	18.95
mmu-miR-384-5p-4395732	25.4637	25.9106	25.7073	29.4645	29.0741	28.3291	29.5073	28.521	29.8434	150	163	161	169	220	207	219	210	215	6.61755e-05	-53.45
mmu-miR-135a-4373140	28.1621	27.3724	27.105	31.6674	26.4557	25.9331	26.3803	25.2736	25.9811	199	197	185	203	183	171	173	155	156	0.0037968	28.4
mmu-miR-362-3p-4395746	28.5875	27.997	28.3184	32.2008	26.6349	26.6242	27.2918	26.7866	27.3289	208	210	208	210	185	186	192	181	180	0.000185873	24.2
mmu-let-7c-4373167	19.4671	19.4179	19.5402	22.3245	17.9345	18.0004	17.2121	18.235	19.5132	50	49	50	62	36	33	28	37	50	0.0125506	15.95
mmu-miR-433-4373205	27.5086	26.7261	26.637	32.0425	33.9831	30.0156	32.4322	30.3763	34.318	188	185	179	209	269	231	243	233	255	0.000674487	-55.95
mmu-miR-130b-4373144	25.2566	25.4034	25.0756	29.8786	23.1293	23.1055	22.5809	23.1595	25.1216	143	152	148	176	125	120	108	123	140	0.0136657	31.55
mmu-miR-450a-5p-4395414	33.9846	30.5202	31.8382	40	30.3929	30.1352	29.2527	29.6663	30.3003	264	244	260	244	237	234	215	225	224	0.00768975	26
mmu-miR-345-3p-4395659	30.6301	29.5624	29.202	31.2433	28.0178	28.3554	28.7175	29.5556	29.2722	232	227	223	197	199	209	210	223	207	0.302459	10.15
mmu-miR-547-4395694	28.2596	27.8616	28.7495	40	28.4099	31.3587	30.2071	30.0435	30.6402	200	208	217	244	206	246	227	229	228	0.422888	-9.95
mmu-miR-511-4395679	30.3325	29.8016	31.604	40	28.9877	29.6131	29.5938	28.8493	29.6792	231	235	258	244	216	222	220	215	213	0.0214837	24.8
mmu-miR-125b-5p-4373148	20.9715	20.8894	21.3569	24.3775	19.6647	19.7711	19.4429	19.4498	20.8697	69	72	80	85	66	62	53	56	70	0.0184711	15.1
mmu-miR-29a-4395223	17.1451	17.0164	17.0991	19.0672	15.8293	15.6788	16.8173	16.0997	16.8096	18	17	17	18	14	10	24	16	13	0.425275	2.1
mmu-miR-7a-4378130	25.8913	24.8767	25.8741	29.2924	23.4299	24.0993	24.1528	23.9936	25.1502	160	137	165	166	131	136	131	133	141	0.0401379	22.6
mmu-miR-19a-4373099	22.0946	21.6797	22.1154	24.9621	20.5129	19.9586	21.1407	19.7579	21.9296	89	82	89	97	81	65	86	62	88	0.0832128	12.85
mmu-miR-128a-4395327	27.3452	26.7192	27.3471	31.6147	25.0937	25.3494	24.8472	25.4096	26.9262	185	184	192	201	155	157	142	157	176	0.0018199	33.1
mmu-miR-491-4381053	24.8526	24.5871	24.7217	25.9741	23.3276	23.8779	24.7633	24.0258	22.285	133	131	139	113	130	134	140	134	95	0.814096	2.4
mmu-let-7i-4395332	19.8961	19.8038	19.7515	21.9328	18.9373	18.7662	18.7594	18.8731	19.8315	54	53	53	54	54	46	46	47	52	0.0537025	4.5
mmu-miR-200c-4395411	16.2781	16.1254	16.1149	16.9637	15.4688	15.6018	15.3388	15.7165	16.3541	9	8	8	7	10	9	8	13	10	0.0776749	-2
mmu-miR-532-5p-4380928	22.2785	22.4901	22.5846	25.2126	21.1195	21.2276	21.341	21.5835	22.2543	92	96	96	103	92	91	92	94	94	0.166193	4.15
mmu-miR-133b-4395358	25.7535	25.6361	24.709	29.8009	28.0008	29.8765	28.3987	30.2927	29.898	157	156	138	175	197	226	207	231	217	0.00078674	-59.1
mmu-miR-323-3p-4395338	32.1313	32.6094	30.6853	40	34.9831	33.2375	33.538	33.0406	36.2605	242	264	245	244	274	268	249	263	268	0.054592	-15.65
mmu-miR-219-4373080	32.8921	40	32.5523	40	40	39.3751	40	40	36.9945	251	318	264	244	301	296	281	298	274	0.310024	-20.75
mmu-miR-872-4395375	23.9269	23.5181	23.3616	26.4886	22.5006	22.3407	23.1729	22.2815	23.0853	118	115	107	125	117	110	120	106	108	0.413557	4.05
rno-miR-743b-4395769	40	32.4574	31.6085	40	36.9994	40	39.6376	40	40	288	262	259	244	284	300	279	298	286	0.0565705	-26.15
mmu-miR-107-4373154	28.3914	27.8274	28.4614	30.7883	26.2656	27.2371	26.5856	26.8585	28.5422	204	206	210	185	180	193	177	182	194	0.0561296	16.05
mmu-miR-383-4381093	29.2115	30.1918	28.4695	31.3017	37.4177	32.5863	35.2848	31.5712	30.5113	216	241	211	200	288	260	258	249	227	0.0197886	-39.4
mmu-miR-126-5p-4373269	20.3426	20.3872	20.9991	24.6103	18.7153	19.0961	20.0513	18.6466	19.9467	59	59	73	88	49	49	65	43	57	0.0847616	17.15
mmu-miR-101a-4395364	22.8666	22.6037	22.6209	24.1816	21.4691	21.5653	23.0428	21.7649	21.998	100	99	97	83	99	95	116	97	90	0.458844	-4.65
mmu-miR-370-4395386	30.2929	30.1702	29.6596	34.4902	34.7486	34.3157	39.0607	33.2639	40	229	240	232	225	272	272	272	265	286	4.49399e-05	-41.9
mmu-miR-682-4381081	25.0232	24.6839	23.6477	23.8272	25.0965	24.8929	25.8964	25.835	24.6137	139	134	113	78	156	151	161	165	133	0.0679637	-37.2
mmu-miR-140-4373374	19.57	19.4845	19.1652	21.2284	18.5689	17.8749	19.4029	17.9748	19.1785	51	50	46	42	44	32	52	33	42	0.167371	6.65
mmu-miR-197-4373102	26.6505	26.6311	26.5579	27.5685	25.9047	26.243	26.6643	25.362	26.2896	171	179	175	144	174	177	178	156	162	0.822228	-2.15
mmu-miR-182-4395729	19.1519	19.0301	18.9756	20.7217	18.7065	18.6102	18.4276	18.6301	18.6694	42	41	39	34	47	44	39	42	34	0.465138	-2.2
mmu-miR-204-4373094	24.5359	25.1822	24.4918	30.8642	28.5292	31.1837	27.3988	31.8698	32.5927	127	147	130	188	208	244	193	251	240	0.00425851	-79.2
mmu-miR-582-5p-4395696	29.787	29.6045	29.9826	40	28.9907	28.6788	28.7763	28.7126	29.9589	223	228	236	244	217	214	211	214	218	0.0258954	17.95
mmu-miR-26b-4395167	20.6306	20.5334	20.768	24.6838	18.7923	20.052	19.4016	20.0664	19.5069	63	61	67	90	52	70	51	67	49	0.177198	12.45
mmu-miR-802-4395566	32.2939	33.2964	40	40	28.7926	30.0882	31.0346	30.655	32.0406	245	269	318	244	214	233	234	238	238	0.115638	37.6
rno-miR-345-3p-4395762	25.9736	26.6432	25.6391	27.1607	25.4065	25.4354	25.6253	25.217	26.1603	161	180	160	137	159	159	153	154	158	0.764938	2.9
mmu-miR-203-4373095	19.3246	19.3133	18.9137	21.1774	18.2198	18.9232	18.3142	18.5105	19.0559	48	46	38	41	41	47	36	41	40	0.465135	2.25
mmu-miR-148b-4373129	27.6085	26.4753	26.5731	29.5115	25.6511	26.312	25.9717	25.9643	26.6161	190	173	176	170	168	180	162	168	169	0.194432	7.85
mmu-miR-539-4378103	32.5369	32.0483	30.5729	40	33.4395	38.3059	36.7886	31.9836	36.408	248	259	243	244	268	292	266	253	269	0.0263893	-21.1
mmu-miR-29b-4373288	25.4612	24.7177	25.1144	28.8471	23.1961	23.5564	25.0869	24.1029	24.2922	149	135	149	159	126	130	146	135	127	0.0489301	15.2
mmu-miR-488-4381074	40	32.8963	34.006	33.9964	38.1675	40	40	35.4495	40	288	268	277	221	291	300	281	283	286	0.192302	-24.7
mmu-miR-345-5p-4395658	25.6436	25.1138	24.977	27.6264	24.026	24.5775	24.6276	24.9962	24.8002	152	144	145	147	138	145	136	151	136	0.141291	5.8
mmu-miR-183-4395380	24.5697	23.8329	23.9943	27.3875	22.924	23.592	22.8894	22.8451	24.0561	129	121	120	142	122	133	113	117	123	0.338425	6.4
mmu-miR-532-3p-4395466	23.5214	23.9075	24.5498	27.59	22.1817	23.3985	22.3091	23.1507	23.8316	110	122	133	145	110	125	101	122	118	0.215443	12.3
mmu-miR-708-4395452	22.0048	22.0907	23.9697	25.5247	20.5253	20.2874	23.6815	20.9154	20.5225	87	89	119	106	82	71	126	83	65	0.295721	14.85
mmu-miR-875-3p-4395677	38.1312	38.6083	34.8961	40	32.8732	31.9414	40	33.0069	36.6517	280	309	284	244	259	253	281	260	271	0.371275	14.45
mmu-miR-181a-4373117	23.4037	22.4829	22.8204	25.5957	21.8378	22.1147	22.0249	22.2976	22.8208	108	95	101	107	103	106	99	107	106	0.685255	-1.45
mmu-miR-224-4395683	25.4464	25.7363	25.9371	29.9329	23.7872	24.4904	25.6504	24.9807	24.4198	148	158	166	177	136	142	154	150	130	0.0409065	19.85
mmu-miR-7b-4395685	25.4248	25.479	25.1475	28.5139	23.9011	24.144	24.6907	24.5022	25.5124	147	153	151	155	137	139	138	141	148	0.0041007	10.9
mmu-let-7a-4373169	25.0894	25.3093	25.3383	35.8678	21.9619	22.6156	21.2457	22.8864	25.4549	141	149	155	233	107	112	90	118	147	0.0765807	54.7
mmu-miR-200b-4395362	16.7486	16.6613	16.4064	18.3201	15.724	15.7758	15.6687	16.2205	16.9623	15	15	12	12	13	14	10	18	15	0.759272	-0.5
mmu-miR-150-4373127	17.6712	18.4845	18.0719	20.2618	19.534	19.978	19.1039	19.8109	21.1805	22	29	25	29	64	66	48	63	75	0.000451397	-36.95
mmu-miR-490-4373215	33.0725	28.6772	28.9968	31.2491	31.9859	32.0133	40	33.5095	35.949	253	216	220	198	249	254	281	270	267	0.0249828	-42.45
mmu-miR-369-3p-4373032	32.2035	37.7201	36.4116	40	31.5266	31.8259	32.9254	32.9966	40	244	304	293	244	246	251	246	259	286	0.477521	13.65
mmu-miR-30e-4395334	19.4539	19.3621	19.4847	21.2965	18.5741	18.9987	19.688	18.9264	18.7002	49	47	48	44	45	48	58	49	35	1	0
mmu-miR-342-5p-4395657	28.7291	27.2862	27.2415	31.799	25.8656	26.9097	27.0783	27.1582	27.2396	211	196	189	205	172	188	185	188	179	0.0249411	17.85
mmu-miR-679-4381077	40	40	39.2374	39.3838	30.1426	40	40	40	34.6562	288	318	312	242	230	300	281	298	257	0.469592	16.8
mmu-miR-741-4395587	38.778	34.3359	35.4918	40	33.0701	32.2122	33.9508	33.503	35.7615	283	278	287	244	263	256	252	269	264	0.308833	12.2
mmu-miR-331-5p-4395344	26.9525	26.6222	26.3854	26.2611	25.6239	25.4431	27.0266	25.4473	25.7626	178	178	171	121	166	160	183	158	151	0.919155	-1.6
mmu-miR-194-4373106	18.1447	18.0785	17.9609	20.7855	16.7109	17.2563	17.5682	17.1915	18.5155	27	26	24	35	25	26	30	26	31	0.888685	0.4
mmu-miR-141-4373137	21.1197	20.643	21.322	22.9468	19.9197	20.506	21.5706	20.2449	20.1873	74	66	78	67	69	77	93	73	59	0.654844	-2.95
rno-miR-219-2-3p-4395501	40	33.9393	31.0086	40	36.5936	36.7102	40	40	40	288	274	249	244	280	287	281	298	286	0.114444	-22.65
mmu-miR-654-3p-4395350	34.1155	37.3237	40	40	32.8139	40	40	31.1963	33.2383	265	303	318	244	257	300	281	244	246	0.438139	16.9
mmu-miR-152-4395170	21.414	21.3865	21.2893	24.6808	20.59	20.391	20.7662	20.7667	21.4791	79	78	77	89	83	74	83	81	78	0.782508	0.95
mmu-miR-138-4395395	21.6148	22.0357	21.7639	24.0907	23.4527	23.2482	23.8016	22.7423	23.6924	85	88	82	81	132	122	129	115	116	7.55478e-05	-38.8
rno-miR-532-5p-4395752	28.5576	27.1222	27.7895	32.4739	25.5541	26.5042	26.3042	27.1712	28.5322	207	192	203	213	164	184	170	189	193	0.0126103	23.75
mmu-miR-26a-4395166	18.7524	18.9647	18.8343	21.9444	17.7936	18.3885	18.2065	18.6943	18.6596	37	38	36	56	34	40	33	44	33	0.396554	4.95
mmu-miR-361-4373035	26.4795	25.8222	26.1386	28.3025	25.0191	26.0174	25.4866	26.1063	25.9459	168	161	168	152	154	176	151	171	154	0.87377	1.05
rno-miR-190b-4395749	27.1688	26.5943	27.4244	32.6108	25.761	25.9269	27.132	25.5661	26.9452	181	177	196	214	169	170	186	160	177	0.0980501	19.6
mmu-miR-184-4373113	23.3854	23.6154	23.7099	24.9412	24.5379	24.625	24.2373	25.1386	24.1415	107	117	114	95	142	146	132	153	124	0.00324885	-31.15
mmu-miR-195-4373105	19.0952	19.0978	18.7222	21.9462	17.9853	18.4296	18.7634	18.792	18.8007	41	42	35	57	37	41	47	46	38	0.721191	1.95
mmu-miR-466h-4395646	36.2719	29.6113	28.8266	40	32.3136	35.4104	36.6727	35.7276	34.9174	272	229	218	244	252	279	265	284	260	0.0983871	-27.25
mmu-miR-208-4373091	38.3058	31.4812	38.0698	37.4886	30.794	33.5864	35.9608	31.3872	34.6689	282	254	304	237	240	270	261	247	258	0.4258	14.05
mmu-miR-199a-3p-4395415	21.0183	20.6039	20.8373	24.7049	20.1293	19.8932	20.6602	19.696	21.0786	72	63	69	91	73	64	80	61	73	0.631843	3.55
mmu-miR-15b-4373122	21.4532	21.6799	22.1517	26.2167	20.5117	20.9701	19.7506	20.3996	23.0473	81	83	91	118	80	85	60	76	107	0.344105	11.65
mmu-miR-126-3p-4395339	16.3484	16.2804	16.3184	18.3854	15.979	15.3798	16.3074	15.6999	16.568	10	10	10	13	17	8	16	12	11	0.306071	-2.05
mmu-miR-330-4395341	34.1918	32.0069	29.3417	33.7256	34.4336	40	35.3436	40	34.096	266	258	227	218	271	300	259	298	254	0.0627672	-34.15
mmu-miR-339-3p-4395663	24.3878	24.391	24.8511	26.0905	25.1635	25.8274	26.3523	25.7857	25.1192	124	127	143	114	157	167	172	163	139	0.00610553	-32.6
mmu-miR-295-4373327	33.5542	38.798	40	40	32.3302	32.904	40	33.9813	33.5292	259	310	318	244	253	264	281	273	249	0.391843	18.75
mmu-miR-544-4395680	31.5711	33.7489	30.91	38.9695	30.9996	28.5019	40	29.6253	32.7092	239	273	246	239	242	213	281	224	242	0.551173	8.85
mmu-miR-365-4373194	23.1053	23.5025	23.9103	27.1374	22.3296	22.6014	22.0181	22.8181	24.6093	103	113	118	135	114	111	98	116	132	0.73523	3.05
mmu-let-7d-4395394	20.6686	20.6714	20.6602	23.844	19.9467	19.7323	19.6193	20.1184	21.5015	64	68	65	79	70	59	55	69	80	0.680928	2.4
mmu-miR-340-5p-4395369	23.3149	22.9723	23.4592	26.1611	22.3411	22.797	23.3686	22.6246	23.2894	105	106	108	115	115	116	123	112	110	0.0731108	-6.7
mmu-miR-467a-4395717	26.4221	25.3618	25.3407	27.1391	25.006	25.5107	24.882	24.9438	26.2051	167	151	156	136	153	161	144	148	159	0.947571	-0.5
mmu-miR-134-4373299	26.1806	26.5234	25.8426	28.4399	28.136	27.2489	27.0496	27.4313	28.7783	163	175	164	154	202	194	184	196	199	0.00128492	-31
mmu-miR-222-4395387	18.2702	18.4476	18.3366	20.1873	17.4852	18.4531	18.4997	18.3758	17.4784	29	28	30	26	31	42	42	38	25	0.0911162	-7.35
mmu-miR-298-4395728	33.1138	28.9525	32.2675	37.2123	32.0595	24.3627	32.2977	29.9914	28.7622	254	219	263	235	250	141	242	228	198	0.213017	30.95
mmu-miR-145-4395389	17.0863	17.3025	17.1623	19.7656	16.3505	16.7874	16.4041	16.96	17.7775	17	19	18	23	21	24	17	25	27	0.148828	-3.55
mmu-miR-127-4373147	22.8894	23.2822	22.9329	25.662	22.6849	22.3196	22.6998	22.2255	23.6326	101	111	105	108	118	109	112	105	115	0.118292	-5.55
mmu-let-7e-4395517	19.2909	19.0117	19.497	22.3836	18.3692	18.1311	18.2114	18.4874	20.5323	47	40	49	63	42	38	35	40	67	0.499631	5.35
mmu-miR-217-4395686	33.0239	35.1904	35.0625	40	39.0489	40	40	40	35.4442	252	284	285	244	296	300	281	298	262	0.15563	-21.15
mmu-let-7g-4395393	20.2184	20.0692	20.1572	23.4239	19.3247	19.7448	19.6275	19.3681	20.8982	57	55	58	73	58	60	56	55	71	0.886804	0.75
mmu-miR-671-3p-4395433	25.7429	25.7053	26.2113	27.5124	25.6282	25.9407	25.2788	25.9604	25.7337	155	157	170	143	167	172	150	167	150	0.517809	-4.95
mmu-miR-292-3p-4395723	40	40	30.9118	31.8628	35.3586	40	40	32.8109	40	288	318	247	206	277	300	281	257	286	0.579973	-15.45
mmu-miR-376c-4395580	25.6882	25.8236	26.1606	30.1799	25.6009	24.8944	25.8294	24.6537	26.5454	153	162	169	179	165	152	159	144	167	0.274512	8.35
mmu-miR-202-3p-4373311	30.6378	28.8646	28.2283	31.2604	27.8335	28.0906	30.5034	27.2936	28.731	233	218	206	199	194	204	229	194	197	0.333357	10.4
mmu-miR-744-4395435	22.174	22.3543	21.8751	25.2535	21.1501	22.7704	20.6947	21.9349	22.3	90	92	85	104	94	115	81	101	96	0.517716	-4.65
mmu-miR-210-4373089	20.8636	20.7086	20.8045	22.4446	19.405	20.7258	20.6214	20.0615	21.4899	66	69	68	64	59	83	78	66	79	0.242131	-6.25
mmu-miR-125a-3p-4395310	26.5661	26.2715	25.4491	26.2249	26.2522	26.3605	26.6931	26.7729	26.248	169	168	159	120	179	181	179	180	160	0.154473	-21.8
mmu-miR-124-4373295	26.8571	26.2225	24.631	24.1423	26.8725	24.872	26.1442	27.2896	27.4252	177	167	136	82	187	150	166	193	181	0.203277	-34.9
mmu-miR-103-4373158	23.7673	23.4404	22.7561	26.2205	23.0638	22.9538	22.6989	22.6359	24.0385	116	112	99	119	124	118	111	113	122	0.283924	-6.1
mmu-miR-34b-3p-4395748	24.8636	25.1311	25.3746	28.7559	24.6769	24.2998	25.0111	24.7779	25.8461	135	145	158	158	146	140	145	146	152	0.618517	3.2
mmu-miR-509-3p-4395651	32.7354	31.6833	31.0118	31.18	30.2198	31.1816	31.8341	30.5244	31.4492	249	256	250	196	231	243	240	237	234	0.960957	0.75
mmu-miR-186-4395396	19.672	19.8697	20.1938	21.5851	20.4891	21.0601	21.1795	20.8427	20.6512	52	54	59	48	79	88	88	82	68	0.0005305	-27.75
mmu-miR-98-4373009	29.3543	27.105	27.4026	40	26.9648	25.7674	25.2124	25.8534	29.1978	218	191	194	244	188	165	148	166	206	0.056803	37.15
rno-miR-466c-4395768	40	36.8647	34.3742	40	40	36.2491	39.3857	37.5215	40	288	301	279	244	301	282	278	286	286	0.542327	-8.6
mmu-miR-192-4373108	16.4776	16.413	16.5406	18.4427	15.5252	16.5152	16.2096	16.4623	16.9847	12	13	15	15	11	20	15	21	16	0.201608	-2.85
mmu-miR-494-4395476	23.6237	22.6656	21.2078	20.9659	22.8998	22.2065	23.48	23.4625	22.3845	113	102	76	37	121	108	124	127	97	0.140243	-33.4
mmu-miR-590-5p-4395176	37.9337	34.3554	33.0997	34.6853	32.9677	35.3007	33.5985	32.2209	40	278	279	268	227	260	278	250	254	286	0.86122	-2.6
mmu-miR-337-5p-4395645	26.8392	27.0273	26.7884	29.5273	26.6225	26.9281	27.1422	26.9101	26.5767	176	190	181	171	184	189	187	185	168	0.592788	-3.1
mmu-miR-10b-4395329	23.4863	23.0404	22.9303	26.3899	22.7097	23.4116	22.6374	22.5832	23.9484	109	107	104	123	119	126	109	111	120	0.27876	-6.25
mmu-miR-122-4395356	30.6835	29.4785	33.6401	40	40	28.9595	38.2789	39.6474	40	234	224	273	244	301	218	271	296	286	0.140459	-30.65
mmu-miR-29c-4395171	21.0836	21.4445	21.1875	23.3084	20.4868	20.4173	21.628	20.9529	21.9869	73	79	75	70	78	75	95	87	89	0.0439485	-10.55
mmu-miR-147-4395373	26.2209	25.7761	25.1244	25.8266	25.5522	25.9957	25.8645	26.235	26.7827	164	159	150	109	163	175	160	175	173	0.152918	-23.7
rno-miR-347-4381114	25.7437	26.7015	27.3549	30.5523	28.1965	28.7135	32.5631	27.2452	28.963	156	183	193	183	204	216	245	192	202	0.0293161	-33.05
mmu-miR-125a-5p-4395309	19.2596	19.4125	19.6864	21.9603	19.2645	19.4042	19.1486	19.0599	20.2174	46	48	51	58	57	55	49	50	60	0.342192	-3.45
mmu-miR-143-4395360	18.6595	18.776	18.1716	21.2602	17.8547	18.3108	19.2164	18.4459	18.7007	35	35	28	43	35	39	50	39	36	0.302908	-4.55
mmu-miR-542-5p-4395693	31.0899	31.2107	30.0336	35.184	31.1619	30.4677	31.0915	31.2472	29.89	236	250	238	229	244	235	235	245	216	0.646999	3.25
mmu-miR-672-4395438	26.7016	22.9215	24.0589	25.8539	23.2349	23.5711	25.137	24.1905	23.8801	174	105	123	110	127	132	147	137	119	0.804336	-4.4
mmu-miR-331-3p-4373046	20.5693	20.3356	19.8632	21.8861	19.6731	20.6776	20.1857	20.5765	19.8976	62	58	55	51	67	81	67	79	55	0.0465513	-13.3
mmu-miR-335-3p-4395296	28.6231	27.9354	29.3651	35.6002	29.7048	27.7637	27.4154	26.8671	30.8537	209	209	228	232	224	201	194	183	230	0.26751	13.1
mmu-miR-574-3p-4395460	21.0135	21.7416	21.9618	23.6233	22.2303	22.7659	22.3292	22.6845	23.1269	71	84	87	75	112	114	102	114	109	0.000834583	-30.95
mmu-miR-680-4381079	22.9404	22.7157	22.9125	22.6032	21.9328	20.6085	24.365	20.3401	22.4237	102	103	103	65	106	79	134	75	98	0.727266	-5.15
mmu-miR-105-4395595	40	35.8166	32.7044	39.3982	31.2818	25.2287	34.3317	31.3263	39.6044	288	290	265	243	245	155	253	246	283	0.197919	35.1
mmu-miR-142-5p-4395359	26.6864	26.433	27.1269	30.8525	26.3783	26.4892	27.187	26.2479	27.7709	172	172	186	187	182	183	190	176	185	0.447055	-3.95
mmu-let-7f-4373164	25.089	24.2239	24.5812	40	23.2526	23.5674	22.8955	23.4202	26.1421	140	125	134	244	128	131	114	126	157	0.372513	29.55
mmu-miR-151-3p-4373304	23.5455	23.2742	23.6155	24.85	23.7117	25.7012	23.2232	24.4785	24.7527	111	110	110	94	135	164	121	140	135	0.00632367	-32.75
mmu-miR-467c-4395647	28.4587	26.9134	27.6574	36.6348	27.0719	27.8975	26.8675	27.2109	30.444	205	189	201	234	190	202	180	190	225	0.452068	9.85
mmu-miR-335-5p-4373045	27.6196	27.8583	27.615	30.9776	27.8659	27.5739	27.1859	27.1443	29.0137	191	207	199	192	196	197	189	187	203	0.566204	2.85
mmu-miR-425-4380926	22.6316	22.405	22.5369	25.1645	21.9757	21.9478	21.8715	21.9433	24.5242	98	93	95	101	108	103	97	102	131	0.128757	-11.45
mmu-miR-375-4373027	18.5039	18.4998	18.2816	21.003	18.0116	18.017	17.1354	17.999	20.464	31	30	29	38	38	35	26	35	63	0.312163	-7.4
mmu-miR-193b-4395597	20.923	21.5072	21.3229	23.772	21.1483	21.8168	21.1526	21.6063	21.1183	68	80	79	77	93	102	87	95	74	0.0389215	-14.2
mmu-miR-379-4373349	24.559	24.5117	24.8282	27.3687	24.8284	24.121	24.6544	23.8538	25.9565	128	129	142	140	148	138	137	132	155	0.230864	-7.25
mmu-miR-489-4378114	33.4755	36.7561	37.6584	40	40	34.3701	35.9386	34.459	35.1388	257	300	303	244	301	274	260	275	261	0.918862	1.8
mmu-miR-674-4395193	25.8207	25.4818	25.2408	28.5765	25.4246	28.3908	26.3956	28.1025	26.914	159	154	153	156	160	210	175	203	175	0.0357758	-29.1
mmu-miR-543-4395487	31.691	31.5347	32.0258	40	32.7416	31.125	30.5751	30.4584	40	240	255	262	244	256	242	230	235	286	0.969424	0.45
mmu-miR-468-4373366	40	31.8394	34.7113	40	33.2988	32.3145	37.0261	33.9507	38.4861	288	257	281	244	265	257	267	272	280	0.952236	-0.7
mmu-miR-320-4395388	20.0015	20.3132	20.7242	21.6971	20.7188	20.8631	20.6568	21.2418	21.4116	55	57	66	49	84	84	79	90	77	0.00125387	-26.05
mmu-miR-503-4395586	27.9388	27.6411	26.7779	33.1297	28.0144	26.9559	28.4158	27.5131	28.3908	197	202	180	217	198	190	208	198	191	0.820823	2
mmu-miR-434-3p-4395734	24.4443	24.7839	24.9873	29.3466	24.8358	24.6982	24.7671	24.4501	26.4913	125	136	146	167	149	148	141	139	166	0.637175	-5.1
mmu-miR-218-4373081	21.6018	21.2707	21.9729	24.7428	21.2642	21.6469	22.4138	21.8828	22.0478	84	76	88	92	96	98	105	99	91	0.0234117	-12.8
mmu-miR-351-4373345	29.8893	29.5243	29.253	34.3967	30.221	30.5035	28.366	30.7489	29.6289	226	225	224	223	232	237	206	240	211	0.925198	-0.7
rno-miR-327-4381108	32.4584	28.7297	27.0476	30.1941	28.5749	28.1909	30.3816	28.4085	28.4349	247	217	184	180	210	206	228	207	192	0.928597	-1.6
mmu-miR-329-4373336	40	34.8426	32.8636	40	30.8837	33.0225	30.9834	33.3344	35.4576	288	281	266	244	241	265	233	267	263	0.233736	15.95
rno-miR-598-5p-4395754	38.017	35.6901	40	40	37.3303	40	40	38.5313	40	279	289	318	244	286	300	281	291	286	0.711357	-6.3
mmu-miR-484-4381032	16.9505	17.2707	17.5985	19.4609	17.2387	17.4721	17.5297	17.2316	17.8186	16	18	21	19	28	27	29	27	28	0.00140067	-9.3
mmu-miR-881-4395739	39.54	37.9752	31.0281	40	40	33.9268	40	40	33.2897	287	305	251	244	301	271	281	298	247	0.671869	-7.85
mmu-miR-10a-4373153	22.5482	22.3426	22.7676	25.0416	22.1943	22.6423	22.44	22.9541	23.5024	97	91	100	99	111	113	106	119	114	0.00100833	-15.85
mmu-miR-146a-4373132	16.4842	16.5784	16.4597	18.2773	16.9489	16.7668	16.5426	16.4277	16.6654	13	14	13	10	27	23	18	20	12	0.0376145	-7.5
mmu-miR-132-4373143	18.4343	18.6079	19.123	21.7553	18.7299	18.655	18.4123	18.8877	20.1016	30	34	45	50	50	45	38	48	58	0.209835	-8.05
mmu-miR-155-4395701	18.7261	19.2511	18.9078	20.7168	19.5868	19.5765	19.6843	19.6304	19.9079	36	45	37	33	65	58	57	59	56	0.000774289	-21.25
mmu-miR-675-3p-4386762	40	36.1966	36.4771	40	35.0964	34.34	31.4705	34.6649	39.114	288	295	296	244	276	273	237	277	282	0.461011	11.75
mmu-miR-467b-4381084	25.6431	25.3191	25.16	27.3191	24.6511	25.6408	25.2286	25.7315	26.2706	151	150	152	139	145	163	149	162	161	0.140635	-8
rno-miR-450a-4381124	39.0041	36.3002	40	40	40	38.5807	40	38.7874	40	285	297	318	244	301	293	281	292	286	0.790119	-4.6
rno-miR-207-4381096	25.3969	24.9035	24.1285	26.1744	24.5598	24.6259	25.8079	24.5058	24.7396	146	140	126	117	143	147	158	142	134	0.162154	-12.55
mmu-miR-467d-4395648	31.4598	28.9763	29.1029	31.014	29.9806	34.8472	30.0676	29.5015	30.286	237	220	222	194	228	277	223	222	223	0.277953	-16.35
mmu-miR-188-5p-4395431	24.9678	24.8966	24.7542	26.903	24.9803	24.5696	26.1774	24.6143	24.8892	138	139	141	131	152	143	167	143	137	0.102992	-11.15
mmu-miR-139-5p-4395400	19.1725	19.7009	19.947	23.3354	19.5151	20.0067	19.5351	19.5763	21.3306	43	52	56	71	63	67	54	58	76	0.294122	-8.1
mmu-miR-423-5p-4395451	30.8717	29.4465	33.8984	40	30.3037	36.735	27.2474	38.1401	32.6987	235	223	276	244	236	288	191	289	241	0.841122	-4.5
mmu-miR-434-5p-4395711	29.4168	29.7639	28.6085	40	29.8191	29.9296	29.1685	28.4307	30.4665	220	232	215	244	226	227	214	208	226	0.363214	7.55
rno-miR-1-4395765	24.6726	25.5363	23.8919	30.0769	26.2426	26.6933	26.33	26.3637	28.0605	131	155	117	178	178	187	171	177	188	0.0769264	-34.95
rno-miR-339-3p-4395760	26.3523	26.1134	26.6361	28.0921	26.0666	27.392	28.1751	27.6326	26.3418	165	165	178	151	176	196	204	200	164	0.0447993	-23.25
mmu-miR-214-4395417	20.3885	20.5994	20.5474	22.1161	20.2688	21.0478	20.3224	21.1522	20.7429	60	62	63	61	75	87	72	89	69	0.0131307	-16.9
mmu-miR-669a-4381091	35.012	30.107	31.0744	40	31.1353	32.5706	33.6987	33.8008	40	270	239	252	244	243	259	251	271	286	0.326084	-10.75
mmu-miR-684-4381083	30.2842	28.0086	28.7272	30.6462	28.1294	27.2321	33.4888	27.0404	27.6333	228	211	216	184	201	192	248	186	183	0.623796	7.75
mmu-miR-449a-4373207	27.623	27.5199	26.3924	29.5788	28.5675	30.0454	26.9707	27.3334	27.9462	192	199	172	172	209	232	181	195	187	0.180431	-17.05
mmu-miR-501-3p-4381069	30.2318	29.5558	29.5561	39.1473	29.1482	32.5327	28.2224	32.4787	32.8315	227	226	229	240	221	258	205	255	244	0.595308	-6.1
mmu-miR-598-4395606	40	36.2421	32.019	35.5611	34.8666	40	32.4898	40	40	288	296	261	231	273	300	244	298	286	0.556807	-11.2
mmu-miR-380-5p-4395731	28.7896	29.7757	28.9631	33.0046	29.612	29.0978	30.5883	29.058	30.2519	212	233	219	216	223	220	231	217	222	0.635749	-2.6
mmu-miR-196b-4395326	18.6227	18.9529	19.068	20.1933	19.1445	19.1253	19.7594	19.2758	19.4564	34	37	44	28	56	50	61	53	48	0.00531784	-17.85
mmu-miR-467e-4395698	28.3554	27.1637	27.346	29.7728	27.2619	26.5361	28.9165	27.5748	28.884	202	194	191	174	191	185	213	199	200	0.367166	-7.35
mmu-miR-455-4395585	28.2697	28.4345	29.3148	40	28.1588	29.2889	25.6141	28.8751	29.3805	201	214	226	244	203	221	152	216	210	0.220488	20.85
mmu-miR-369-5p-4373195	33.6999	30.8053	30.9529	40	32.5789	31.7734	33.031	31.4113	40	261	248	248	244	254	249	247	248	286	0.45988	-6.55
mmu-miR-411-4381013	23.5654	23.6348	23.622	26.7978	24.4964	23.2479	24.1453	23.1619	25.2784	112	118	112	128	141	121	130	124	144	0.0439927	-14.5
mmu-miR-191-4395410	15.4303	15.6349	15.4664	16.5286	15.4357	15.9257	15.2645	15.5675	16.0565	5	6	5	5	8	15	7	11	8	0.0347519	-4.55
mmu-miR-297c-4395610	39.1323	29.9548	29.6339	40	33.0433	40	39.0613	30.4018	34.6125	286	237	231	244	262	300	273	234	256	0.381118	-15.5
mmu-miR-125b-3p-4395489	29.247	28.017	28.1369	30.2711	29.716	29.9446	29.5945	28.7115	27.8787	217	212	205	181	225	229	221	213	186	0.352244	-11.05
mmu-miR-667-4386769	26.1659	26.2016	25.8093	27.0024	25.4449	24.7304	27.9884	24.8782	26.9762	162	166	163	133	162	149	202	147	178	0.395881	-11.6
mmu-miR-409-3p-4395443	24.2263	24.8814	24.3997	27.6003	25.4256	24.5717	24.3415	24.2154	26.3395	121	138	128	146	161	144	133	138	163	0.118736	-14.55
rno-miR-878-4395771	40	32.6415	35.9381	40	40	37.822	40	33.0151	40	288	265	290	244	301	291	281	261	286	0.37864	-12.25
rno-miR-196c-4395750	17.8684	18.007	18.163	19.7362	18.1042	18.0348	18.5673	18.1854	18.6336	24	25	27	22	40	37	43	36	32	0.000798721	-13.1
mmu-miR-9-4373285	24.9397	24.3265	24.5919	28.8611	25.761	25.9559	26.1863	24.7235	27.5886	137	126	135	160	170	173	168	145	182	0.0234579	-28.1
mmu-miR-342-3p-4395371	19.0849	19.1859	19.4613	21.514	19.8338	20.3377	20.005	19.8315	19.8487	40	44	47	47	68	72	63	64	53	0.0016989	-19.5
mmu-miR-324-3p-4395639	24.9033	25.0473	24.752	25.9654	24.3054	25.9017	24.5254	26.1358	24.1713	136	143	140	112	139	169	135	173	125	0.237062	-15.45
rno-miR-351-4395764	27.3078	27.1863	26.5821	29.3674	27.5797	27.3617	26.9854	27.2436	28.1569	184	195	177	168	192	195	182	191	190	0.216401	-9
mmu-miR-429-4373355	16.3592	16.3194	16.2079	17.5043	16.4412	16.378	16.6877	16.099	16.9856	11	12	9	9	22	18	21	15	17	0.00122326	-8.35
mmu-miR-495-4381078	27.924	29.3294	28.3918	40	29.0631	27.6579	27.6881	27.8697	29.6764	196	222	209	244	218	200	197	201	212	0.332106	12.15
mmu-miR-665-4395737	40	33.7021	38.0854	40	35.4335	36.4587	40	34.5854	40	288	271	305	244	278	285	281	276	286	0.769539	-4.2
mmu-miR-211-4373315	29.2063	26.382	27.2387	34.4812	32.6065	31.737	26.13	29.1369	28.9132	215	170	188	224	255	248	165	218	201	0.406657	-18.15
mmu-miR-376a-4373347	27.5642	27.6664	27.809	32.2028	28.6483	28.4568	29.9786	28.6291	29.2964	189	203	204	211	211	211	222	212	208	0.0915848	-11.05
mmu-miR-382-4373019	27.9004	28.6363	27.6439	40	28.2751	26.4698	26.5361	27.5121	32.7604	195	215	200	244	205	182	176	197	243	0.450533	12.9
mmu-miR-542-3p-4378101	33.5094	30.917	40	40	30.2929	30.5013	37.1031	30.1342	31.1971	258	249	318	244	235	236	268	230	232	0.218355	27.05
mmu-miR-146b-4373178	18.6077	18.5491	18.349	20.1481	18.4741	19.2849	18.7528	19.1908	19.1677	33	33	31	25	43	54	45	52	41	0.00134605	-16.5
mmu-miR-337-3p-4395662	29.3788	29.8281	29.1012	40	28.8311	28.4984	29.3996	29.423	30.6811	219	236	221	244	215	212	217	221	229	0.162845	11.2
mmu-miR-136-4395641	25.7289	25.204	26.0662	28.739	26.7849	25.8699	27.8741	25.5441	26.6335	154	148	167	157	186	168	201	159	170	0.0533173	-20.3
mmu-miR-199a-5p-4373272	33.3037	31.2708	30.1053	40	30.4097	29.6463	29.378	30.4652	36.8281	256	251	240	244	238	224	216	236	273	0.36502	10.35
mmu-miR-582-3p-4395697	29.607	29.241	30.0546	34.04	29.9119	31.0423	28.8325	30.7787	33.82	221	221	239	222	227	239	212	241	253	0.331491	-8.65
mmu-miR-410-4378093	26.3711	26.7487	26.8256	31.1158	27.842	27.0604	27.8454	26.8963	28.6942	166	187	183	195	195	191	199	184	196	0.196307	-10.25
mmu-miR-16-4373121	16.132	16.1892	16.3393	18.4085	16.7737	16.547	16.8397	15.9439	17.5117	8	9	11	14	26	21	25	14	26	0.00382131	-11.9
mmu-miR-1-4395333	25.3537	26.4054	25.3665	35.3052	26.967	27.6346	27.6789	28.308	29.1305	145	171	157	230	189	198	196	204	205	0.316897	-22.65
mmu-miR-676-4386776	24.8438	25.1719	24.697	27.8169	24.8761	25.1321	25.7627	26.0603	26.4793	132	146	137	149	150	153	157	170	165	0.0135153	-18
mmu-miR-32-4395220	28.3606	27.7991	28.2497	30.8643	28.4702	28.6947	29.4712	28.3181	29.0296	203	205	207	189	207	215	218	206	204	0.121556	-9
mmu-miR-338-3p-4395363	29.8574	30.2018	31.1511	38.7597	34.0011	31.096	34.6575	32.8657	30.1058	225	242	254	238	270	240	255	258	219	0.443111	-8.65
mmu-miR-302d-4373063	36.566	40	31.1097	40	33.2673	30.9867	40	34.1855	36.7105	273	318	253	244	264	238	281	274	272	0.748276	6.2
mmu-miR-137-4373301	27.3789	27.7631	26.5005	31.8935	29.0717	27.6385	28.5916	28.3166	40	186	204	174	208	219	199	209	205	286	0.138531	-30.6
mmu-miR-883a-3p-4395591	40	37.1538	33.1296	40	36.5953	31.7907	40	33.5013	38.5602	288	302	269	244	281	250	281	268	281	0.810717	3.55
mmu-miR-215-4373316	20.9938	22.1355	21.7991	24.9532	21.1167	21.9956	21.239	22.5578	25.4343	70	90	84	96	91	105	89	110	146	0.0940632	-23.2
rno-miR-17-3p-4395779	40	35.4028	38.686	40	39.1408	40	40	40	40	288	287	310	244	297	300	281	298	286	0.523183	-10.15
mmu-miR-18b-4395596	40	39.025	34.3872	40	40	40	40	40	40	288	312	280	244	301	300	281	298	286	0.458207	-12.2
rno-miR-20b-3p-4395753	37.2633	35.9392	40	40	40	36.5904	40	40	40	274	293	318	244	301	286	281	298	286	0.64363	-8.15
mmu-miR-129-3p-4373297	28.9765	30.6619	30.1454	40	40	35.4616	40	40	40	213	246	241	244	301	280	281	298	286	0.00207896	-53.2
mmu-miR-153-4373305	33.9406	39.2672	36.5552	40	40	40	35.0376	40	40	263	313	298	244	301	300	256	298	286	0.649491	-8.7
mmu-miR-154-4373270	40	40	40	40	40	40	40	40	40	288	318	318	244	301	300	281	298	286	0.950545	-1.2
mmu-miR-201-4395708	40	40	36.6779	40	40	40	40	40	40	288	318	299	244	301	300	281	298	286	0.735226	-5.95
mmu-miR-202-5p-4395709	40	36.3529	40	40	40	40	40	40	40	288	298	318	244	301	300	281	298	286	0.723798	-6.2
mmu-miR-207-4373314	40	40	38.3388	40	39.4774	33.1129	38.0863	33.0357	40	288	318	309	244	298	266	270	262	286	0.495498	13.35
mmu-miR-208b-4395401	40	40	34.8098	40	37.3333	32.1503	39.7625	34.9551	40	288	318	283	244	287	255	280	279	286	0.737902	5.85
mmu-miR-216a-4395331	40	40	40	40	40	39.5418	40	40	40	288	318	318	244	301	297	281	298	286	0.975208	-0.6
mmu-miR-216b-4395437	40	40	31.4129	40	40	40	40	40	37.5667	288	318	256	244	301	300	281	298	276	0.452395	-14.7
mmu-miR-220-4395598	40	34.029	40	40	40	40	40	40	40	288	276	318	244	301	300	281	298	286	0.507411	-11.7
mmu-miR-290-3p-4395721	40	40	40	40	34.9864	36.7896	40	35.0921	40	288	318	318	244	275	289	281	280	286	0.616329	9.8
mmu-miR-291a-3p-4395722	40	40	40	40	40	40	40	35.3008	40	288	318	318	244	301	300	281	282	286	0.917949	2
mmu-miR-291b-5p-4395667	40	40	40	40	40	40	40	40	40	288	318	318	244	301	300	281	298	286	0.950545	-1.2
mmu-miR-296-3p-4395212	40	40	38.2035	40	38.6723	28.7345	40	39.0915	35.9078	288	318	308	244	294	217	281	293	266	0.405913	19.3
mmu-miR-297b-5p-4381049	40	35.2129	40	40	40	40	40	40	40	288	285	318	244	301	300	281	298	286	0.585512	-9.45
mmu-miR-302a-4378070	40	34.1521	40	40	38.6286	32.8639	40	30.6817	32.884	288	277	318	244	292	263	281	239	245	0.374206	17.75
mmu-miR-302c-4395688	40	40	33.6529	40	40	40	40	40	40	288	318	274	244	301	300	281	298	286	0.492441	-12.2
mmu-miR-325-4395640	40	39.4008	39.5944	40	40	40	40	40	37.4409	288	314	314	244	301	300	281	298	275	0.957122	-1
rno-miR-333-4381109	40	40	40	40	31.7694	40	36.129	40	32.5799	288	318	318	244	247	300	262	298	239	0.333736	22.8
rno-miR-336-4381111	40	40	40	40	38.6936	40	40	40	40	288	318	318	244	295	300	281	298	286	1	0
rno-miR-343-4381123	40	33.9685	40	39.3687	40	40	40	40	40	288	275	318	241	301	300	281	298	286	0.490589	-12.7
mmu-miR-344-4373340	40	40	38.1728	40	37.8008	39.2784	40	40	40	288	318	307	244	290	295	281	298	286	0.966606	-0.75
rno-miR-344-3p-4381112	40	40	40	40	40	40	40	40	40	288	318	318	244	301	300	281	298	286	0.950545	-1.2
rno-miR-344-5p-4395761	40	40	35.2743	40	40	40	40	40	40	288	318	286	244	301	300	281	298	286	0.595215	-9.2
mmu-miR-346-4373342	40	40	40	40	40	40	40	40	40	288	318	318	244	301	300	281	298	286	0.950545	-1.2
rno-miR-346-4381113	40	40	40	40	40	40	39.2801	40	40	288	318	318	244	301	300	275	298	286	1	0
rno-miR-349-4381115	40	40	40	40	40	40	40	40	40	288	318	318	244	301	300	281	298	286	0.950545	-1.2
mmu-miR-363-4378090	40	38.8776	36.4158	40	37.1494	40	40	40	40	288	311	294	244	285	300	281	298	286	0.719955	-5.75
mmu-miR-377-4373025	38.8616	33.4496	33.3086	40	40	40	40	40	40	284	270	271	244	301	300	281	298	286	0.0445401	-25.95
rno-miR-377-4381100	40	40	35.8123	40	40	39.6691	40	40	40	288	318	288	244	301	298	281	298	286	0.630383	-8.3
mmu-miR-380-3p-4373350	40	40	39.8855	40	40	40	40	40	40	288	318	316	244	301	300	281	298	286	0.929064	-1.7
mmu-miR-384-3p-4395733	40	31.2725	40	40	40	40	40	37.1377	40	288	252	318	244	301	300	281	285	286	0.447605	-15.1
mmu-miR-409-5p-4395442	40	40	40	40	40	40	40	40	40	288	318	318	244	301	300	281	298	286	0.950545	-1.2
rno-miR-421-4381122	40	39.5265	39.2792	40	40	40	40	40	40	288	315	313	244	301	300	281	298	286	0.861569	-3.2
mmu-miR-448-4373206	37.8931	40	40	40	40	40	40	40	40	277	318	318	244	301	300	281	298	286	0.842319	-3.95
mmu-miR-449b-4395669	40	35.8404	37.65	40	40	39.9662	40	40	40	288	291	302	244	301	299	281	298	286	0.434838	-11.75
mmu-miR-450b-5p-4386779	40	40	40	40	40	40	40	40	40	288	318	318	244	301	300	281	298	286	0.950545	-1.2
mmu-miR-453-4395614	40	32.3941	40	40	40	40	36.3435	40	37.7165	288	260	318	244	301	300	263	298	277	0.595132	-10.3
mmu-miR-465a-3p-4395574	33.2666	32.3953	32.9926	34.8203	32.8173	40	40	40	40	255	261	267	228	258	300	281	298	286	0.0293208	-31.85
mmu-miR-465a-5p-4373363	40	35.8429	40	40	40	40	40	40	40	288	292	318	244	301	300	281	298	286	0.657087	-7.7
mmu-miR-470-4395718	40	39.6656	40	40	40	40	40	40	40	288	316	318	244	301	300	281	298	286	0.929064	-1.7
mmu-miR-486-4378096	40	40	40	40	40	40	40	40	40	288	318	318	244	301	300	281	298	286	0.950545	-1.2
mmu-miR-487b-4378102	40	40	40	40	40	40	40	40	40	288	318	318	244	301	300	281	298	286	0.950545	-1.2
mmu-miR-493-4395649	40	40	39.6614	40	40	40	40	39.4397	40	288	318	315	244	301	300	281	295	286	0.943187	-1.35
mmu-miR-504-4395195	40	40	40	40	40	40	40	40	40	288	318	318	244	301	300	281	298	286	0.950545	-1.2
mmu-miR-505-4381071	40	40	40	40	40	40	40	40	40	288	318	318	244	301	300	281	298	286	0.950545	-1.2
mmu-miR-509-5p-4395650	40	40	40	40	40	40	40	40	40	288	318	318	244	301	300	281	298	286	0.950545	-1.2
mmu-miR-540-3p-4378119	40	40	40	40	40	40	40	40	40	288	318	318	244	301	300	281	298	286	0.950545	-1.2
mmu-miR-540-5p-4395691	38.189	40	40	40	40	40	40	40	40	281	318	318	244	301	300	281	298	286	0.88044	-2.95
ath-miR159a-4373390	40	30.6014	29.612	40	40	40	40	37.5693	40	288	245	230	244	301	300	281	287	286	0.0464203	-39.25
rno-miR-543-4395766	40	40	40	40	40	40	40	40	40	288	318	318	244	301	300	281	298	286	0.950545	-1.2
mmu-miR-551b-4380945	31.5098	40	40	40	40	40	40	31.9806	38.2252	238	318	318	244	301	300	281	252	279	0.903449	-3.1
mmu-miR-615-3p-4386777	40	40	40	40	40	40	40	40	40	288	318	318	244	301	300	281	298	286	0.950545	-1.2
mmu-miR-615-5p-4395464	40	40	38.1648	40	39.7302	36.2725	40	40	40	288	318	306	244	300	283	281	298	286	0.973352	-0.6
mmu-miR-654-5p-4395652	40	40	40	40	40	40	40	40	40	288	318	318	244	301	300	281	298	286	0.950545	-1.2
rno-miR-673-4395755	40	40	40	40	40	40	40	40	40	288	318	318	244	301	300	281	298	286	0.950545	-1.2
mmu-miR-742-4395573	40	40	34.8063	40	40	40	40	40	40	288	318	282	244	301	300	281	298	286	0.557581	-10.2
rno-miR-742-4395756	40	40	39.9182	40	40	40	40	40	40	288	318	317	244	301	300	281	298	286	0.939864	-1.45
mmu-miR-743b-3p-4395601	40	40	40	40	40	40	40	40	40	288	318	318	244	301	300	281	298	286	0.950545	-1.2
mmu-miR-743b-5p-4395600	40	36.3967	36.4828	40	39.6777	40	40	40	40	288	299	297	244	299	300	281	298	286	0.472749	-10.8
rno-miR-758-4395180	40	39.7357	40	40	38.6336	36.3062	40	37.585	40	288	317	318	244	293	284	281	288	286	0.77916	5.35
rno-miR-760-5p-4395758	40	40	40	40	40	40	40	40	40	288	318	318	244	301	300	281	298	286	0.950545	-1.2
mmu-miR-770-3p-4395564	40	40	40	40	40	40	40	40	40	288	318	318	244	301	300	281	298	286	0.950545	-1.2
mmu-miR-871-4395465	40	40	40	40	40	40	40	40	40	288	318	318	244	301	300	281	298	286	0.950545	-1.2
rno-miR-871-4395770	40	40	36.8989	40	40	40	40	40	40	288	318	300	244	301	300	281	298	286	0.746712	-5.7
mmu-miR-874-4395379	40	40	40	40	40	40	40	40	40	288	318	318	244	301	300	281	298	286	0.950545	-1.2
mmu-miR-876-3p-4395594	40	40	40	40	40	40	40	40	40	288	318	318	244	301	300	281	298	286	0.950545	-1.2
mmu-miR-876-5p-4395593	40	40	40	40	40	40	40	40	40	288	318	318	244	301	300	281	298	286	0.950545	-1.2
mmu-miR-878-5p-4395670	40	40	40	40	40	40	40	40	40	288	318	318	244	301	300	281	298	286	0.950545	-1.2
mmu-miR-879-4395602	40	40	40	40	40	40	40	40	40	288	318	318	244	301	300	281	298	286	0.950545	-1.2
rno-miR-881-4395773	40	38.1047	33.8937	40	40	40	40	40	40	288	306	275	244	301	300	281	298	286	0.34256	-14.95
mmu-miR-883b-3p-4395695	40	32.5287	36.2049	40	40	31.2306	40	40	40	288	263	291	244	301	245	281	298	286	0.498783	-10.7
mmu-miR-883a-5p-4395741	40	40	40	40	40	40	40	40	40	288	318	318	244	301	300	281	298	286	0.950545	-1.2
rno-miR-409-5p-4381098	40	40	40	40	40	40	40	40	40	288	318	318	244	301	300	281	298	286	0.950545	-1.2
mmu-miR-452-4373281	40	40	40	40	40	40	40	40	40	288	318	318	244	301	300	281	298	286	0.950545	-1.2
mmu-miR-464-4373362	40	40	40	40	40	40	40	40	39.8484	288	318	318	244	301	300	281	298	284	0.967071	-0.8
mmu-miR-469-4373367	40	40	40	40	33.0283	40	40	31.6077	30.8724	288	318	318	244	261	300	281	250	231	0.247487	27.4
mmu-miR-496-4386771	35.3821	40	40	40	40	40	40	40	39.9034	271	318	318	244	301	300	281	298	285	0.796391	-5.25
rno-miR-505-4381097	40	40	40	40	40	35.8972	31.546	40	33.8102	288	318	318	244	301	281	238	298	252	0.436194	18
mmu-miR-546-4381044	37.6652	40	40	40	40	32.6211	39.3269	40	40	275	318	318	244	301	261	277	298	286	0.841555	4.15
mmu-miR-668-4386767	40	40	40	40	40	40	40	38.1808	40	288	318	318	244	301	300	281	290	286	0.983477	0.4
mmu-miR-670-4395561	40	32.8056	29.3028	40	40	40	40	40	34.7529	288	267	225	244	301	300	281	298	259	0.101915	-31.8
mmu-miR-675-5p-4386761	40	40	40	40	40	40	40	40	40	288	318	318	244	301	300	281	298	286	0.950545	-1.2
mmu-miR-683-4381082	40	35.9788	40	40	36.6304	34.6271	40	33.2971	40	288	294	318	244	282	275	281	266	286	0.644774	8
mmu-miR-686-4381085	40	38.3385	40	40	40	40	40	40	40	288	307	318	244	301	300	281	298	286	0.827732	-3.95
mmu-miR-23a-4373074	40	35.113	40	40	40	40	39.1839	40	40	288	283	318	244	301	300	274	298	286	0.624779	-8.55
mmu-miR-129-5p-4373171	40	40	37.4575	40	40	40	40	40	40	288	318	301	244	301	300	281	298	286	0.758243	-5.45
mmu-miR-188-3p-4395217	40	38.4763	40	40	40	40	40	40	40	288	308	318	244	301	300	281	298	286	0.839258	-3.7
mmu-miR-302b-4378071	32.8156	30.0271	36.4169	40	40	40	40	40	40	250	238	295	244	301	300	281	298	286	0.0619551	-36.45
